# Supplementary material for: Molecular Insights into the Role of the MET30 Protein and Its WD40 Domain in Colletotrichum gloeosporioides Growth and Virulence
Source: J Fungi (Basel). 2025 Jan 21;11(2):84. doi: 10.3390/jof11020084 (PMC11855936; doi:10.3390/jof11020084)
Supplement: Supplementary file 1 [file jof-11-00084-s001.zip]

Archive with 1 entries (1 files):
- jof-3409487-supplementary.pdf
